# Supplementary material for: Barriers and facilitators to tele-support psychotherapy versus standard in-person mental health services for youth (15–30 Years) with depression in Kampala District, Uganda
Source: PLOS Glob Public Health. 2026 Jul 30;6(7):e0006657. doi: 10.1371/journal.pgph.0006657 (PMC13422828; doi:10.1371/journal.pgph.0006657)
Supplement: S1 Table — Table B: A comparison of baseline characteristics between those who engaged with standard mental health services (SMHS) by attending at least one session (Engagers, N = 15) and those who did not (Non-Engagers, N = 131). (XLSX) [file pgph.0006657.s001.xlsx]

## Sheet: Sheet1
Table A: Comparison of Baseline Characteristics between Tele-support psychotherapy (TSP) Engagers and Non-Engagers
Variable	Engagers (N=95)	Non-Engagers (N=59)	Test Statistic	p-value
Psychosocial Characteristics
Anxiety (GAD-7 scores)	14.84 (4.50)	15.54 (4.12)	t=0.97	0.334
Stigma scores	6.66 (5.04)	6.83 (4.92)	t=0.20	0.84
Monthly Income (UGX)	73157.89 (139430.9)	35169.49 (73537.27)	t=-1.93	0.055
Days Unable to Work	15.80 (12.30)	18.08 (12.26)	t=1.12	0.264
Risky Alcohol Use	1.56 (2.75)	1.80 (3.43)	t=0.48	0.635
Social Support scores	46.78 (15.33)	47.92 (13.91)	t=0.46	0.644
Self-Esteem scores	21.16 (6.45)	21.08 (4.31)	t=-0.08	0.939
Depression (SRQ_20 scores)	12.27 (4.31)	12.66 (4.29)	t=0.54	0.588
Age (years)	22.59 (4.15)	20.80 (3.83)	t=-2.68	0.008
Socio-demographic Characteristics
Gender			χ²=6.77	0.034
Females	73(76.84%)	35(59.32%)
Males	18(18.95%)	16(27.12%)
Prefer not to say	4(4.12%)	8(13.56%)
Education Level			χ²=0.92	0.63
Secondary	54 (56.84%)	29 (49.15%)
Certificate	35 (36.84%)	25 (42.37%)
Diploma/Degree	6 (6.32%)	5 (8.47%)
Employment Status			χ²=5.14	0.023
Employed	63 (66.32%)	49 (83.05%)
Unemployed	32 (33.68%)	10 (16.95%)
Marital Status			χ²=3.28	0.194
Married	22 (23.16%)	17 (28.81%)
Separated	8 (8.42%)	1 (1.69%)
Single	65 (68.42%)	41 (69.49%)
Table B: A comparison of baseline characteristics between those who engaged with standard mental health services (SMHS) by attending at least one session (Engagers) and those who did not (Non-Engagers)
Variable	Engagers (N=15)	Non-Engagers (N=131)	Test Statistic	p-value
Age (years)	19.93 (3.28)	21.37 (4.40)	t=1.22	0.224
Gender			χ²=1.62	0.445
Female	11 (73.33%)	74 (56.49%)
Male	3 (20.00%)	46 (35.11%)
LGBTQ	1 (6.67%)	11 (8.40%)
Marital Status			χ²=5.24	0.073
Married	5 (33.33%)	16 (12.21%)
Separated	0 (0.00%)	5 (3.82%)
Single	10 (66.67%)	110 (83.97%)
Education Level			χ²=0.57	0.753
Secondary	7 (46.67%)	67 (51.15%)
Certificate	7 (46.67%)	60 (45.80%)
Diploma/Degree	1 (6.67%)	4 (3.05%)
Employment Status			χ²=0.07	0.796
Employed	11 (73.33%)	100 (76.34%)
Unemployed	4 (26.67%)	31 (23.66%)
Income Generating Activity			χ²=0.12	0.728
No	10 (66.67%)	93 (70.99%)
Yes	5 (33.33%)	38 (29.01%)
Depression (SRQ_20 scores)	13.47 (3.87)	12.35 (4.31)	t=-0.96	0.339
Anxiety (GAD-7 scores)	15.73 (5.62)	15.27 (4.68)	t=-0.35	0.725
Stigma scores	5.73 (3.56)	7.60 (5.43)	t=1.30	0.195
Monthly Income (UGX)	120000 (260356.9)	47732.82 (83178.94)	t=-2.34	0.021
Savings (UGX)	38666.67 (83995.46)	4625.95 (17550.95)	t=-4.02	<0.001
Days Unable to Work	21.07 (9.87)	18.48 (12.30)	t=-0.78	0.434
Risky Alcohol Use	2.07 (3.08)	1.53 (2.72)	t=-0.71	0.479
Social Support scores	54.93 (11.87)	47.78 (14.95)	t=-1.79	0.076
Self-Esteem scores	23.47 (5.05)	21.48 (4.91)	t=-1.48	0.141
