# Supplementary material for: Barriers and facilitators to tele-support psychotherapy versus standard in-person mental health services for youth (15–30 Years) with depression in Kampala District, Uganda
Source: PLOS Glob Public Health. 2026 Jul 30;6(7):e0006657. doi: 10.1371/journal.pgph.0006657 (PMC13422828; doi:10.1371/journal.pgph.0006657)
Supplement: S2 Table — Table B: Barriers and facilitators to engagement and completion of In-Person Therapy at Standard Mental Health Service Facilities based on the CFIR framework. (XLSX) [file pgph.0006657.s002.xlsx]

## Sheet: Sheet1
Table A: Facilitators and Barriers of Tele-Support Psychotherapy
Domains/Constructs		Barriers	Supporting Quotes	Facilitators	Supporting Quotes
Innovation	Innovation Design	Long call-waiting times	“The time we waited to get counselors was too long.” – Kamwokya Female Group Participant	Toll-free calling platform; culturally appropriate psychotherapy model.	“We had a toll-free number to call the counselor. I did not have to use any money. This was very good for me. I did not have transports costs to deal with to be able to talk to my counselor” (TSP Client)
					All the sessions were useful to me. I understood all them and I enjoyed them (Female 10 Makerere)
	Innovation Cost	Occasional unintended costs	I used to spend money when calling the counselor's number directly. Because sometimes you would call the toll free and they would not pick up (Female 10 Makerere)	No transport costs involved	The service was cost-saving because I did not have to go to the hospital – (Kamwokya Male 3)
					It helped me save transport that I would have used to go hospital (Naguru Male 5)
	Relative Advantage	-	-	Continuity of care	They are people who shifted from this place but would still access the services because they were using their phones. (Female 3)
Outer Setting	Policies and Laws	Regulatory restrictions,	"The moment those laws were passed, everything changed. Trust is the foundation of any therapeutic relationship, but how can you trust when you're constantly worried about being targeted?” - LGBT Community Member who did not initiate Tele-psychotherapy sessions	-	-
	Local Attitudes	Spousal restrictions	“In our culture, making decisions like attending counseling sessions isn't something I can do without discussing it with my husband first.” – TSP Client	Spousal and spiritual support.	I explained to my husband about the service and he was okay with it so I would easily talk about any problem. (Female 3 Kamwokya)
					I was not so afraid because my husband was around and the counselor used to first pray before we would start the sessions. This made me feel more comfortable. (Female 1 – Kamwokya)
	Partnerships & Connections	-	-	Collaborations with credible institutions,	“Some clients were initially skeptical about the project, but the assurance that Makerere was monitoring the study provided a much-needed assurance that this was a safe and legitimate form of support." – TSP lay counselor
Inner Setting	Structural Characteristics	Lack/loss of mobile phones, poor network connectivity.	Sometimes we would be in the middle of the sessions and the phone would blackout. And by the time you charge the phone, it will be late (Male 4 – Naguru)	Easy accessibility to communication devices	I used a smartphone and I was with my brother. And I would access it easily (Male 3 – Kamwokya)
			I was using a smartphone and it was for my mother. It was not easy to access it because at times I would find it with no battery or I would find it when she was not around and I would miss the session. (Male 1 – Kamwokya)
	Access to Knowledge & Information	-	-	Adequate information	I got to know more about them when they sent me a message on my phone with instructions on how to use the service and the toll-free number to call the consolers – (Female 4 – Kamwokya)
Individuals	Need	-	-	Need for better wellbeing	When I heard that we were going to talk to a counselor, I was very happy because I have always wanted to talk to a counselor (Female 1 – Kamwokya)
	Capability	-	-	Adequately trained lay-counselors	The way the counselor used to talk made me feel so free with him so I had no issues with talking to him (Male 3 Kamowkya).
Implementation Process	Engaging	-	-	Thorough client recruitment process	They came to the village and registered our names. After that they sent us messages with instructions on how to use the system (Female 1 – Makerere)
	Planning	-	-	Tailored and effective training of lay-counselors	“Training in phone etiquette enabled me to convey empathy through voice alone which is very important for clients. I was also trained to be with my phones at all times so that I do not miss the incoming calls of the clients” (TSP Counselor)
Table B: Barriers and facilitators to engagement and completion of In-Person Therapy at Standard Mental Health Service Facilities based on the CFIR framework
Domains/Constructs		Barriers	Supporting Quotes	Facilitators	Supporting Quotes
Innovation	Innovation Design	Lack of established mental care	Was referred to Mulago hospital but there was no one to attend to me	Effective therapy models	Felt good after receiving two sessions. (SMHS Client who went for in-person counselling)
	Innovation Cost	Transport Costs to access care	The hospital was far so I had no transport to go there	-
					-
Outer Setting	Policies and Laws	Criminal prosecution, restrictive government policies	Was taken to prison so I could not go for counseling	-	-
			By that time their community was under attack so I could not go there
	Local Attitudes	Sociocultural perceptions about psychotherapy	I was a bit afraid that it was wastage of time so I did not bother to go (SMHS Participant from Kamwokya)	Sociocultural	A friend counseled me at work and managed to overcome the problems (SMHS Participant)
Inner Setting	Structural Characteristics	Loss systems for communication, accessibility of infrastructures	Lost phone so could not receive direction	Alternative sources of psychotherapy	He received counseling sessions from nearby clinic and felt ok (SMHS Client – Kamwokya)
			Most of the time i was at school by time i come back clinic are closed (SMHS Client – Kamwokya)
Individuals	Need	Different expectations	She thought she was going to be counseled on phone	-	-
	Motivation	Lack of zeal to go for psychotherapy	I hate being much exposed so I prefer keeping to myself	-	-
			I really wanted counseling but I wasn't able to go
	Opportunity	Competing interests with work, school and other personal engagements.	I failed to get time because I am always too busy	-	-
			Was occupied at work full time, would go but failed to get time
Implementation Process	Engaging	Lack of adequate engagement with clients	Didn’t receive any message to direct her where to go (SMHS Client – Key Population)	-	-
